# Supplementary material for: Multilevel factors associated with delays in screening, diagnosis, and treatment for lung cancer—A mixed methods systematic review protocol
Source: PLoS One. 2024 Oct 11;19(10):e0309196. doi: 10.1371/journal.pone.0309196 (PMC11469495; doi:10.1371/journal.pone.0309196)
Supplement: S1 File — (XLSX) [file pone.0309196.s002.xlsx]

## Sheet: Sheet1
										CHARACTERISTICS OF PARTICIPANTS														Time to Care			FACTORS ASSOCIATED WITH DELAYS IN SCREENING, DIAGNOSIS, AND TREATMENT
Study ID	Author Name	Title	Date/ Publication Year	Journal Name	PMID	PubMed Link	Type of study: (Quantitative, Qualitative, Mixed-Methods Study)	Methodology: (e.g. RCT, Phenomenology)	Number of participants	Patient age: mean (SD)	Patient Gender	Sex	LGBTQ+ status	Race	Ethnicity	Socioeconomic status	Disability status	Rurality	Appalachian status	Phenomena of Interest 1: Screening	Phenomena of Interest 2: Diagnosis	Phenomena of Interest 3: Treatment	Setting (e.g. cultural or geographical)	Time to Receive Lung Cancer Care (Screening, Diagnosis, Treatment, Not Reported)	Definition	Average Time to Receive Cancer Care (days)	Theme 1	Subtheme 1	Theme 2	Subtheme 2	Theme 3	Subtheme 3	Author’s conclusion	Reviewer’s comments
